# Supplementary material for: Estimation of swine movement network at farm level in the US from the Census of Agriculture data
Source: Sci Rep. 2019 Apr 17;9:6237. doi: 10.1038/s41598-019-42616-w (PMC6470308; doi:10.1038/s41598-019-42616-w)
Supplement: Supplementary file 1 — Dataset 1 [file 41598_2019_42616_MOESM1_ESM.xlsx]

## Sheet: Sheet1
Id	pign	sizeg	county
1	7	1	1
2	11	1	1
3	6	1	1
4	8	1	1
5	9	1	1
6	22	1	1
7	4	1	1
8	49	2	1
9	49	2	1
10	50	3	1
11	50	3	1
12	100	4	1
13	499	5	1
14	532	6	1
15	4748	7	1
16	1940	7	1
17	3906	7	1
18	5600	7	1
19	5779	7	1
20	1037	7	1
21	1355	7	1
22	7801	7	1
23	4370	7	1
24	1367	7	1
25	3447	7	1
26	1809	7	1
27	2374	7	1
28	2190	7	1
29	1259	7	1
30	5930	7	1
31	15867	7	1
32	1887	7	1
33	8210	7	1
34	1183	7	1
35	1271	7	1
36	3025	7	1
37	2283	7	1
38	3892	7	1
39	8997	7	1
40	1189	7	1
41	10268	7	1
42	3574	7	1
43	1186	7	1
44	1030	7	1
45	2227	7	1
46	1053	7	1
47	3048	7	1
48	4609	7	1
49	2213	7	1
50	2080	7	1
51	4	1	2
52	13	1	2
53	2	1	2
54	14	1	2
55	49	2	2
56	49	2	2
57	99	3	2
58	190	4	2
59	192	4	2
60	128	4	2
61	118	4	2
62	275	5	2
63	323	5	2
64	528	6	2
65	514	6	2
66	511	6	2
67	521	6	2
68	530	6	2
69	508	6	2
70	5581	7	2
71	9377	7	2
72	3677	7	2
73	7772	7	2
74	2802	7	2
75	2164	7	2
76	1418	7	2
77	1250	7	2
78	9593	7	2
79	7608	7	2
80	1480	7	2
81	20	1	3
82	199	4	3
83	199	4	3
84	259	5	3
85	460	5	3
86	390	5	3
87	206	5	3
88	515	6	3
89	516	6	3
90	752	6	3
91	524	6	3
92	647	6	3
93	2983	7	3
94	3149	7	3
95	2607	7	3
96	1765	7	3
97	2169	7	3
98	6625	7	3
99	3874	7	3
100	2113	7	3
101	7286	7	3
102	1922	7	3
103	2667	7	3
104	1344	7	3
105	2319	7	3
106	3434	7	3
107	8729	7	3
108	3295	7	3
109	1906	7	3
110	1178	7	3
111	10135	7	3
112	2612	7	3
113	1538	7	3
114	6716	7	3
115	7775	7	3
116	5298	7	3
117	7679	7	3
118	4362	7	3
119	1401	7	3
120	2543	7	3
121	1674	7	3
122	16533	7	3
123	1391	7	3
124	18508	7	3
125	1379	7	3
126	8513	7	3
127	1776	7	3
128	2553	7	3
129	3560	7	3
130	1623	7	3
131	1247	7	3
132	3945	7	3
133	4733	7	3
134	7096	7	3
135	1480	7	3
136	9996	7	3
137	24	1	4
138	24	1	4
139	24	1	4
140	24	1	4
141	188	4	4
142	182	4	4
143	135	4	4
144	291	5	4
145	344	5	4
146	224	5	4
147	295	5	4
148	513	6	4
149	538	6	4
150	7628	7	4
151	40143	7	4
152	2526	7	4
153	22635	7	4
154	19545	7	4
155	2684	7	4
156	11003	7	4
157	30747	7	4
158	5431	7	4
159	10892	7	4
160	15687	7	4
161	40989	7	4
162	2084	7	4
163	26200	7	4
164	8312	7	4
165	1327	7	4
166	4706	7	4
167	7141	7	4
168	2553	7	4
169	14152	7	4
170	33457	7	4
171	1990	7	4
172	10168	7	4
173	6519	7	4
174	13174	7	4
175	2246	7	4
176	7741	7	4
177	3930	7	4
178	13621	7	4
179	12577	7	4
180	1764	7	4
181	16030	7	4
182	1776	7	4
183	3022	7	4
184	12871	7	4
185	34805	7	4
186	2724	7	4
187	5929	7	4
188	15949	7	4
189	9267	7	4
190	2650	7	4
191	11611	7	4
192	3346	7	4
193	24197	7	4
194	6145	7	4
195	2492	7	4
196	4912	7	4
197	7150	7	4
198	6858	7	4
199	24067	7	4
200	9539	7	4
201	16774	7	4
202	18902	7	4
203	12985	7	4
204	7161	7	4
205	5	1	5
206	3	1	5
207	4	1	5
208	8	1	5
209	5	1	5
210	1	1	5
211	2	1	5
212	10	1	5
213	1	1	5
214	1	1	5
215	6	1	5
216	36	2	5
217	28	2	5
218	28	2	5
219	99	3	5
220	99	3	5
221	336	5	5
222	257	5	5
223	248	5	5
224	280	5	5
225	274	5	5
226	357	5	5
227	211	5	5
228	264	5	5
229	220	5	5
230	238	5	5
231	466	5	5
232	659	6	5
233	588	6	5
234	901	6	5
235	9006	7	5
236	12236	7	5
237	15419	7	5
238	4437	7	5
239	21369	7	5
240	6684	7	5
241	14862	7	5
242	16483	7	5
243	11417	7	5
244	9200	7	5
245	1748	7	5
246	5215	7	5
247	27026	7	5
248	20862	7	5
249	4248	7	5
250	3356	7	5
251	8973	7	5
252	14606	7	5
253	3315	7	5
254	28966	7	5
255	23143	7	5
256	30720	7	5
257	17998	7	5
258	2239	7	5
259	3497	7	5
260	2462	7	5
261	1388	7	5
262	15881	7	5
263	10843	7	5
264	4240	7	5
265	21931	7	5
266	21054	7	5
267	24199	7	5
268	3036	7	5
269	19296	7	5
270	9080	7	5
271	3924	7	5
272	8812	7	5
273	1422	7	5
274	13903	7	5
275	2656	7	5
276	8075	7	5
277	11341	7	5
278	5194	7	5
279	1118	7	5
280	16989	7	5
281	2578	7	5
282	15515	7	5
283	9133	7	5
284	3659	7	5
285	8728	7	5
286	2923	7	5
287	8415	7	5
288	15376	7	5
289	11134	7	5
290	10654	7	5
291	6793	7	5
292	7256	7	5
293	2545	7	5
294	4074	7	5
295	9155	7	5
296	14386	7	5
297	5792	7	5
298	15220	7	5
299	7319	7	5
300	7185	7	5
301	15567	7	5
302	7096	7	5
303	4	1	6
304	5	1	6
305	3	1	6
306	3	1	6
307	20	1	6
308	9	1	6
309	14	1	6
310	7	1	6
311	11	1	6
312	8	1	6
313	25	2	6
314	92	3	6
315	87	3	6
316	51	3	6
317	131	4	6
318	461	5	6
319	256	5	6
320	264	5	6
321	320	5	6
322	393	5	6
323	343	5	6
324	317	5	6
325	344	5	6
326	379	5	6
327	218	5	6
328	536	6	6
329	553	6	6
330	601	6	6
331	1051	7	6
332	6402	7	6
333	4934	7	6
334	8189	7	6
335	2872	7	6
336	12330	7	6
337	4753	7	6
338	3541	7	6
339	4611	7	6
340	1122	7	6
341	2365	7	6
342	1314	7	6
343	2508	7	6
344	6797	7	6
345	2215	7	6
346	1442	7	6
347	15168	7	6
348	2386	7	6
349	7050	7	6
350	1319	7	6
351	16464	7	6
352	4938	7	6
353	4085	7	6
354	3369	7	6
355	1863	7	6
356	2125	7	6
357	9496	7	6
358	1020	7	6
359	1419	7	6
360	7266	7	6
361	4472	7	6
362	1865	7	6
363	3071	7	6
364	3716	7	6
365	2549	7	6
366	1909	7	6
367	3033	7	6
368	4857	7	6
369	2715	7	6
370	5085	7	6
371	5113	7	6
372	4337	7	6
373	4098	7	6
374	3683	7	6
375	9136	7	6
376	24	1	7
377	99	3	7
378	100	4	7
379	100	4	7
380	335	5	7
381	479	5	7
382	529	6	7
383	522	6	7
384	511	6	7
385	507	6	7
386	544	6	7
387	635	6	7
388	692	6	7
389	505	6	7
390	533	6	7
391	579	6	7
392	587	6	7
393	613	6	7
394	517	6	7
395	648	6	7
396	12540	7	7
397	7728	7	7
398	1214	7	7
399	2625	7	7
400	6694	7	7
401	8346	7	7
402	1048	7	7
403	1504	7	7
404	3002	7	7
405	5817	7	7
406	2856	7	7
407	3326	7	7
408	5004	7	7
409	1715	7	7
410	2214	7	7
411	11876	7	7
412	2577	7	7
413	1370	7	7
414	11263	7	7
415	4279	7	7
416	4276	7	7
417	1002	7	7
418	1067	7	7
419	1920	7	7
420	2026	7	7
421	7916	7	7
422	1787	7	7
423	3688	7	7
424	2286	7	7
425	8778	7	7
426	1081	7	7
427	11383	7	7
428	1586	7	7
429	2697	7	7
430	1989	7	7
431	1552	7	7
432	3813	7	7
433	1664	7	7
434	1228	7	7
435	8152	7	7
436	2560	7	7
437	1214	7	7
438	2018	7	7
439	23	1	8
440	4	1	8
441	12	1	8
442	6	1	8
443	11	1	8
444	9	1	8
445	8	1	8
446	4	1	8
447	8	1	8
448	7	1	8
449	8	1	8
450	200	5	8
451	200	5	8
452	971	6	8
453	2010	7	8
454	1995	7	8
455	1	1	9
456	1	1	9
457	1	1	9
458	1	1	9
459	1	1	9
460	1	1	9
461	1	1	9
462	1	1	9
463	1	1	9
464	154	4	9
465	149	4	9
466	429	5	9
467	283	5	9
468	206	5	9
469	241	5	9
470	1854	7	9
471	3240	7	9
472	3101	7	9
473	10413	7	9
474	20166	7	9
475	3283	7	9
476	2375	7	9
477	1327	7	9
478	1154	7	9
479	11704	7	9
480	10924	7	9
481	16320	7	9
482	9	1	10
483	3	1	10
484	2	1	10
485	5	1	10
486	14	1	10
487	1	1	10
488	4	1	10
489	3	1	10
490	10	1	10
491	5	1	10
492	13	1	10
493	10	1	10
494	2	1	10
495	25	2	10
496	99	3	10
497	148	4	10
498	109	4	10
499	123	4	10
500	234	5	10
501	362	5	10
502	405	5	10
503	203	5	10
504	262	5	10
505	246	5	10
506	218	5	10
507	270	5	10
508	376	5	10
509	507	6	10
510	592	6	10
511	590	6	10
512	688	6	10
513	510	6	10
514	763	6	10
515	659	6	10
516	571	6	10
517	952	6	10
518	584	6	10
519	618	6	10
520	2860	7	10
521	11367	7	10
522	8753	7	10
523	8722	7	10
524	2354	7	10
525	5905	7	10
526	1231	7	10
527	1409	7	10
528	4581	7	10
529	3718	7	10
530	2282	7	10
531	1103	7	10
532	1099	7	10
533	5991	7	10
534	4106	7	10
535	1506	7	10
536	10	1	11
537	2	1	11
538	4	1	11
539	5	1	11
540	8	1	11
541	5	1	11
542	8	1	11
543	2	1	11
544	5	1	11
545	17	1	11
546	49	2	11
547	99	3	11
548	99	3	11
549	362	5	11
550	567	6	11
551	528	6	11
552	558	6	11
553	537	6	11
554	518	6	11
555	782	6	11
556	756	6	11
557	510	6	11
558	649	6	11
559	787	6	11
560	576	6	11
561	793	6	11
562	8217	7	11
563	1552	7	11
564	1223	7	11
565	1841	7	11
566	3054	7	11
567	2065	7	11
568	1638	7	11
569	2041	7	11
570	8650	7	11
571	1392	7	11
572	2472	7	11
573	2394	7	11
574	3258	7	11
575	1409	7	11
576	5203	7	11
577	2281	7	11
578	4209	7	11
579	4202	7	11
580	7386	7	11
581	4253	7	11
582	7296	7	11
583	1859	7	11
584	1506	7	11
585	2554	7	11
586	3709	7	11
587	9	1	12
588	10	1	12
589	2	1	12
590	5	1	12
591	2	1	12
592	5	1	12
593	2	1	12
594	14	1	12
595	50	3	12
596	199	4	12
597	199	4	12
598	393	5	12
599	274	5	12
600	228	5	12
601	277	5	12
602	351	5	12
603	483	5	12
604	612	6	12
605	668	6	12
606	3355	7	12
607	2617	7	12
608	2348	7	12
609	3416	7	12
610	6181	7	12
611	6633	7	12
612	6367	7	12
613	13605	7	12
614	2573	7	12
615	5385	7	12
616	3971	7	12
617	1661	7	12
618	5284	7	12
619	10887	7	12
620	3965	7	12
621	4480	7	12
622	1871	7	12
623	7454	7	12
624	6000	7	12
625	6813	7	12
626	1611	7	12
627	1978	7	12
628	1645	7	12
629	4086	7	12
630	11767	7	12
631	1322	7	12
632	10370	7	12
633	11993	7	12
634	7407	7	12
635	11617	7	12
636	4003	7	12
637	1510	7	12
638	1061	7	12
639	1385	7	12
640	2324	7	12
641	2865	7	12
