# Supplementary material for: Estimation of swine movement network at farm level in the US from the Census of Agriculture data
Source: Sci Rep. 2019 Apr 17;9:6237. doi: 10.1038/s41598-019-42616-w (PMC6470308; doi:10.1038/s41598-019-42616-w)
Supplement: Supplementary file 2 — Dataset 2 [file 41598_2019_42616_MOESM2_ESM.xlsx]

## Sheet: Sheet1
source	target	weight
1	595	1
2	467	1
3	328	1
4	377	1
5	136	1
6	82	1
6	315	1
6	442	1
6	452	1
6	633	1
8	14	1
8	50	1
8	498	1
8	601	1
8	612	1
9	381	1
9	594	1
10	138	1
10	142	1
11	83	1
11	596	1
12	12	1
12	13	1
12	31	1
12	57	1
12	330	1
12	399	1
12	476	1
12	488	1
12	547	1
12	548	1
13	12	2
13	13	2
13	14	3
13	27	1
13	48	1
13	61	1
13	63	1
13	64	1
13	67	1
13	71	2
13	73	1
13	91	1
13	92	1
13	144	1
13	146	1
13	160	1
13	199	1
13	202	1
13	231	1
13	233	1
13	254	1
13	255	1
13	290	1
13	327	1
13	329	1
13	330	1
13	345	1
13	358	1
13	387	1
13	394	1
13	396	1
13	426	1
13	450	1
13	451	1
13	452	2
13	453	3
13	454	1
13	474	1
13	481	1
13	499	1
13	504	1
13	516	1
13	517	1
13	521	1
13	528	1
13	549	2
13	556	1
13	559	1
13	576	1
13	580	1
13	581	1
13	582	1
13	605	1
13	612	1
14	12	2
14	13	8
14	14	10
14	22	1
14	23	1
14	31	1
14	40	1
14	43	1
14	44	1
14	45	1
14	48	1
14	63	2
14	66	1
14	71	1
14	72	1
14	74	1
14	79	1
14	84	1
14	86	1
14	88	1
14	90	1
14	101	1
14	107	1
14	115	1
14	122	2
14	149	1
14	151	1
14	157	1
14	170	1
14	200	1
14	232	1
14	233	1
14	247	1
14	252	1
14	255	2
14	275	1
14	277	1
14	330	1
14	370	1
14	380	1
14	381	3
14	382	1
14	411	1
14	414	1
14	423	1
14	451	1
14	452	1
14	454	2
14	475	1
14	480	1
14	481	1
14	500	1
14	503	1
14	513	1
14	514	1
14	521	2
14	524	1
14	569	1
14	570	1
14	574	1
14	582	1
14	603	1
14	605	3
14	613	1
14	618	2
14	630	1
14	635	1
15	15	3
15	17	3
15	18	2
15	19	6
15	21	1
15	22	5
15	23	5
15	25	1
15	26	1
15	27	1
15	30	2
15	31	6
15	32	1
15	33	2
15	34	1
15	36	1
15	38	2
15	39	1
15	41	4
15	42	1
15	46	1
15	48	2
15	49	2
15	50	2
16	16	1
16	18	2
16	19	2
16	21	1
16	22	3
16	30	2
16	31	2
16	33	1
16	34	1
16	35	1
16	38	1
16	39	2
16	40	1
16	41	2
16	43	1
16	47	1
16	48	1
17	15	2
17	19	2
17	22	3
17	23	3
17	25	2
17	26	1
17	27	2
17	28	2
17	30	2
17	31	1
17	33	2
17	37	1
17	39	4
17	41	1
17	42	4
17	44	1
17	45	1
17	48	3
18	15	2
18	16	2
18	17	2
18	18	1
18	19	2
18	20	1
18	21	1
18	22	3
18	23	1
18	25	2
18	27	1
18	28	1
18	29	2
18	30	4
18	31	8
18	32	2
18	33	3
18	34	1
18	36	2
18	37	1
18	38	1
18	39	3
18	41	7
18	42	1
18	44	1
18	46	1
18	49	1
18	50	1
19	15	2
19	16	2
19	17	2
19	18	2
19	19	1
19	20	2
19	21	2
19	22	5
19	23	2
19	25	5
19	26	1
19	28	2
19	30	2
19	31	4
19	33	8
19	35	2
19	36	1
19	37	1
19	38	2
19	39	3
19	40	1
19	41	1
19	42	1
19	43	1
19	45	1
19	46	1
19	48	1
19	49	1
19	50	4
20	15	1
20	16	1
20	17	1
20	20	1
20	27	2
20	30	1
20	31	2
20	39	1
20	42	1
21	15	1
21	17	2
21	19	2
21	22	1
21	23	2
21	24	1
21	27	1
21	30	1
21	34	1
21	41	1
21	42	2
21	43	1
21	48	2
22	15	2
22	16	1
22	17	2
22	18	2
22	22	2
22	23	3
22	24	1
22	25	4
22	30	8
22	31	20
22	32	1
22	33	4
22	34	2
22	36	3
22	37	1
22	38	2
22	39	3
22	40	1
22	41	6
22	42	2
22	44	1
22	45	3
22	47	1
22	48	5
22	50	1
23	16	4
23	18	2
23	19	2
23	22	2
23	23	2
23	26	1
23	27	1
23	28	2
23	31	12
23	32	1
23	33	1
23	39	2
23	41	7
23	42	1
23	44	1
23	46	1
23	47	4
23	50	4
24	15	3
24	21	1
24	22	2
24	23	1
24	31	3
24	33	2
24	35	1
24	38	1
24	41	4
24	43	1
24	48	1
25	15	1
25	17	4
25	18	2
25	19	1
25	22	4
25	23	1
25	25	1
25	28	3
25	30	4
25	31	5
25	33	2
25	37	1
25	38	2
25	39	6
25	40	1
25	41	5
25	42	1
25	46	1
25	48	1
25	50	2
26	17	1
26	18	1
26	19	1
26	29	1
26	30	1
26	31	6
26	33	1
26	34	1
26	36	1
26	38	1
26	39	4
26	41	2
26	42	2
26	50	2
27	17	2
27	18	3
27	22	1
27	23	2
27	27	1
27	30	1
27	31	2
27	33	2
27	34	1
27	35	1
27	38	1
27	41	2
27	42	1
27	48	2
27	49	1
28	16	1
28	17	2
28	22	2
28	24	1
28	25	1
28	26	1
28	27	1
28	28	1
28	30	2
28	31	1
28	36	1
28	38	1
28	41	1
28	42	4
28	43	1
28	47	1
29	18	2
29	22	2
29	23	2
29	30	1
29	31	1
29	38	2
29	40	1
29	41	2
29	42	1
29	48	1
30	16	3
30	18	3
30	19	5
30	22	6
30	23	2
30	24	1
30	25	2
30	26	1
30	27	2
30	28	2
30	29	1
30	30	1
30	31	6
30	33	6
30	35	2
30	36	1
30	37	2
30	38	4
30	39	2
30	40	1
30	41	5
30	42	2
30	44	1
30	45	1
30	46	1
30	47	2
30	49	1
31	15	8
31	16	3
31	17	7
31	18	6
31	19	8
31	20	3
31	21	4
31	22	11
31	23	6
31	24	5
31	25	4
31	26	4
31	27	4
31	28	2
31	29	2
31	30	13
31	31	20
31	32	1
31	33	17
31	34	1
31	36	8
31	37	5
31	38	8
31	39	15
31	40	3
31	41	14
31	42	6
31	43	3
31	44	3
31	45	2
31	46	1
31	47	7
31	48	2
31	49	3
31	50	2
32	19	2
32	22	1
32	31	7
32	38	2
32	39	2
32	40	1
32	41	4
33	15	1
33	16	1
33	17	5
33	18	5
33	19	3
33	20	3
33	21	1
33	22	6
33	23	3
33	24	1
33	25	4
33	26	2
33	27	2
33	28	2
33	30	4
33	31	7
33	32	2
33	33	5
33	34	2
33	36	2
33	37	3
33	38	4
33	39	8
33	41	7
33	42	2
33	43	2
33	45	2
33	47	5
33	48	2
33	49	1
33	50	1
34	18	2
34	23	1
34	25	2
34	31	2
34	33	2
34	35	1
34	36	1
34	37	2
34	39	4
34	41	1
34	47	1
35	17	2
35	22	2
35	23	1
35	25	1
35	27	1
35	31	1
35	33	2
35	35	1
35	37	1
35	41	1
35	45	1
35	49	1
36	15	1
36	16	3
36	17	2
36	18	3
36	19	2
36	22	1
36	24	1
36	25	4
36	28	1
36	30	3
36	31	5
36	32	1
36	33	2
36	35	2
36	37	2
36	38	4
36	39	2
36	41	2
36	42	1
36	43	1
36	47	1
36	48	1
36	50	1
37	15	2
37	19	2
37	21	1
37	22	2
37	30	3
37	31	2
37	32	2
37	36	1
37	39	2
37	40	1
37	41	3
37	44	1
37	45	1
38	17	1
38	18	3
38	19	2
38	21	1
38	22	1
38	23	1
38	25	2
38	27	2
38	28	2
38	30	1
38	31	5
38	32	1
38	33	4
38	38	3
38	39	5
38	41	3
38	45	2
38	47	2
38	48	2
39	15	3
39	16	3
39	17	3
39	18	2
39	19	3
39	22	9
39	23	5
39	24	1
39	25	3
39	26	1
39	27	1
39	29	2
39	30	7
39	31	5
39	32	5
39	33	8
39	35	1
39	36	2
39	37	2
39	38	3
39	39	7
39	40	1
39	41	8
39	42	7
39	47	3
39	48	6
39	49	1
39	50	3
40	17	1
40	19	1
40	22	2
40	23	1
40	30	2
40	32	1
40	34	1
40	45	3
41	15	5
41	16	1
41	17	3
41	18	5
41	19	4
41	20	1
41	21	1
41	22	6
41	23	3
41	24	2
41	25	3
41	26	4
41	27	2
41	28	3
41	30	6
41	31	15
41	33	8
41	35	1
41	37	2
41	38	4
41	39	10
41	40	1
41	41	9
41	42	1
41	45	1
41	47	2
41	48	11
41	49	2
41	50	1
42	15	1
42	17	2
42	19	1
42	22	1
42	27	1
42	28	1
42	29	1
42	30	2
42	31	6
42	33	4
42	35	1
42	36	1
42	37	1
42	38	3
42	39	4
42	41	4
42	42	1
42	45	2
42	50	1
43	17	1
43	20	1
43	25	1
43	31	1
43	33	1
43	38	1
43	39	2
43	41	1
43	47	1
43	49	1
44	17	1
44	27	1
44	29	1
44	31	2
44	32	1
44	37	1
44	38	1
44	41	2
44	42	2
45	16	1
45	18	1
45	19	1
45	22	2
45	29	1
45	31	2
45	33	2
45	34	1
45	35	2
45	36	1
45	37	1
45	38	3
45	41	3
45	50	1
46	18	1
46	19	2
46	21	1
46	22	3
46	48	1
47	17	1
47	18	1
47	22	4
47	23	1
47	24	1
47	27	1
47	28	1
47	30	2
47	31	6
47	32	2
47	33	1
47	34	1
47	35	1
47	36	1
47	39	1
47	40	1
47	41	3
47	47	1
47	49	3
48	15	5
48	17	3
48	18	2
48	19	2
48	20	1
48	21	1
48	24	1
48	25	1
48	27	3
48	28	2
48	30	5
48	31	5
48	32	2
48	33	4
48	35	3
48	36	2
48	37	2
48	38	1
48	39	2
48	41	3
48	42	4
48	43	1
48	47	1
48	48	1
48	50	1
49	17	1
49	19	1
49	22	1
49	24	1
49	30	2
49	31	4
49	33	1
49	38	1
49	39	1
49	43	2
49	48	1
49	49	2
50	15	1
50	16	1
50	17	1
50	18	1
50	19	1
50	21	1
50	22	1
50	23	1
50	25	1
50	30	1
50	31	4
50	33	1
50	39	2
50	40	1
50	41	1
50	42	1
50	47	2
50	49	1
52	60	1
52	88	1
52	138	1
54	176	1
55	68	1
55	82	1
55	197	1
55	425	1
55	480	1
55	521	1
55	547	1
55	596	1
56	304	1
56	453	1
56	561	1
57	2	1
57	216	1
57	217	1
57	377	1
57	378	1
57	381	1
57	453	1
57	467	1
57	545	1
57	604	1
58	6	1
58	56	1
58	137	1
58	169	1
58	376	1
58	395	1
58	452	1
58	495	1
58	499	1
58	509	1
58	562	1
58	630	1
59	10	1
59	69	1
59	82	1
59	149	1
59	190	1
59	313	1
59	381	1
59	384	1
59	385	1
59	434	1
59	481	1
59	498	1
59	501	1
59	511	1
59	533	1
59	592	1
60	10	1
60	13	1
60	14	1
60	56	1
60	65	1
60	89	1
60	219	1
60	379	1
60	465	1
60	533	1
60	599	1
60	603	1
60	633	1
61	5	1
61	57	1
61	65	1
61	170	1
61	313	1
61	326	1
61	376	1
61	439	1
61	452	1
61	462	1
61	499	1
61	549	1
61	594	1
61	596	1
61	597	1
61	598	1
61	604	1
61	613	1
62	13	1
62	59	1
62	63	1
62	70	1
62	78	1
62	83	1
62	88	1
62	107	1
62	110	1
62	115	1
62	133	1
62	145	1
62	147	1
62	228	1
62	328	1
62	329	1
62	330	1
62	360	1
62	393	1
62	401	1
62	452	2
62	453	1
62	468	1
62	498	1
62	504	1
62	514	1
62	529	1
62	553	1
62	598	1
62	621	1
62	633	1
62	635	1
63	12	1
63	14	2
63	63	1
63	65	2
63	71	1
63	73	1
63	75	1
63	78	1
63	88	1
63	146	1
63	149	1
63	151	1
63	161	1
63	170	1
63	185	1
63	187	1
63	223	1
63	233	1
63	241	2
63	242	1
63	267	1
63	317	1
63	319	1
63	328	1
63	329	1
63	330	1
63	371	1
63	381	1
63	386	1
63	394	1
63	415	1
63	427	1
63	450	2
63	451	1
63	453	1
63	466	1
63	469	1
63	474	1
63	479	2
63	512	1
63	525	1
63	528	1
63	549	1
63	565	1
63	570	1
63	586	1
63	605	1
63	632	1
63	634	1
64	13	1
64	14	2
64	23	1
64	36	1
64	47	1
64	48	1
64	58	2
64	62	3
64	63	3
64	65	2
64	66	1
64	67	2
64	68	3
64	69	1
64	73	1
64	78	1
64	98	1
64	114	1
64	122	1
64	124	2
64	126	1
64	129	1
64	136	1
64	147	1
64	153	1
64	170	2
64	174	1
64	188	1
64	232	1
64	235	1
64	237	1
64	252	1
64	267	1
64	323	1
64	328	1
64	331	1
64	359	1
64	369	1
64	380	2
64	381	3
64	383	3
64	392	1
64	394	1
64	411	1
64	414	2
64	451	1
64	453	5
64	454	1
64	469	1
64	472	1
64	474	1
64	475	1
64	479	1
64	480	1
64	481	1
64	506	1
64	511	1
64	523	1
64	533	2
64	555	1
64	576	1
64	605	1
64	606	1
64	611	1
64	612	1
64	623	1
65	13	3
65	14	3
65	31	2
65	49	1
65	59	1
65	60	1
65	61	2
65	63	2
65	64	2
65	65	2
65	66	2
65	67	2
65	69	1
65	71	1
65	72	1
65	77	1
65	78	1
65	79	1
65	86	1
65	92	1
65	122	1
65	133	1
65	134	1
65	145	1
65	147	1
65	148	1
65	149	1
65	190	1
65	232	1
65	254	1
65	282	1
65	320	1
65	326	1
65	328	1
65	329	1
65	330	4
65	347	2
65	373	1
65	389	1
65	390	2
65	408	2
65	425	1
65	452	4
65	453	3
65	468	1
65	470	1
65	474	1
65	478	1
65	480	2
65	481	1
65	509	1
65	516	1
65	520	2
65	521	1
65	528	1
65	531	1
65	557	1
65	567	1
65	570	1
65	573	1
65	600	1
65	604	2
65	610	1
65	619	1
65	625	1
65	630	1
66	31	1
66	35	1
66	59	1
66	62	1
66	63	1
66	64	1
66	65	1
66	66	2
66	67	1
66	68	1
66	71	1
66	72	1
66	78	3
66	79	1
66	86	1
66	106	1
66	107	1
66	124	2
66	146	1
66	149	1
66	193	1
66	225	1
66	239	1
66	325	1
66	328	3
66	330	1
66	336	1
66	350	1
66	384	1
66	388	1
66	405	1
66	412	1
66	414	1
66	425	1
66	427	1
66	430	1
66	450	1
66	452	4
66	453	2
66	454	1
66	473	1
66	479	1
66	480	1
66	501	1
66	511	1
66	549	1
66	558	1
66	569	1
66	570	1
66	576	1
66	600	1
66	602	1
66	603	1
66	604	1
66	605	1
66	608	1
66	609	1
66	611	1
66	620	1
66	623	1
66	625	1
67	13	2
67	14	4
67	27	1
67	30	1
67	42	1
67	59	1
67	61	1
67	63	2
67	64	2
67	65	2
67	68	2
67	69	3
67	71	3
67	73	2
67	74	1
67	76	1
67	78	2
67	116	1
67	146	1
67	149	2
67	161	1
67	179	2
67	203	1
67	232	1
67	234	1
67	236	1
67	254	1
67	255	1
67	289	1
67	320	1
67	328	1
67	329	2
67	337	1
67	348	1
67	360	2
67	390	1
67	411	2
67	416	1
67	417	1
67	451	1
67	452	3
67	466	1
67	468	1
67	479	1
67	505	1
67	516	1
67	521	1
67	528	1
67	529	1
67	534	1
67	549	1
67	553	1
67	559	2
67	576	1
67	580	1
67	599	1
67	601	1
67	605	3
67	609	1
67	625	1
67	632	1
68	13	2
68	14	4
68	17	1
68	59	1
68	62	1
68	64	1
68	65	3
68	67	3
68	69	2
68	74	1
68	107	1
68	109	1
68	126	1
68	133	1
68	149	1
68	158	1
68	170	1
68	174	1
68	179	1
68	184	1
68	244	1
68	269	1
68	323	1
68	328	1
68	330	1
68	368	1
68	389	1
68	396	1
68	400	1
68	411	1
68	435	1
68	436	1
68	452	9
68	453	2
68	454	1
68	473	1
68	481	1
68	500	1
68	501	2
68	506	1
68	511	1
68	512	1
68	516	1
68	523	1
68	565	1
68	566	1
68	574	1
68	581	1
68	582	1
68	601	2
68	605	1
68	607	1
68	625	1
68	630	1
68	633	1
69	13	4
69	14	1
69	21	1
69	22	1
69	62	2
69	63	1
69	64	2
69	65	1
69	66	2
69	67	4
69	68	3
69	69	2
69	70	1
69	73	1
69	89	1
69	104	1
69	122	1
69	124	1
69	126	2
69	144	1
69	148	1
69	154	1
69	157	1
69	170	1
69	173	1
69	194	1
69	228	1
69	233	1
69	256	1
69	287	1
69	326	1
69	329	1
69	336	1
69	351	3
69	362	1
69	363	1
69	367	1
69	375	1
69	381	2
69	387	1
69	391	1
69	400	1
69	425	1
69	432	1
69	452	1
69	453	1
69	454	2
69	473	1
69	474	1
69	475	1
69	479	1
69	480	1
69	516	1
69	518	1
69	521	1
69	522	1
69	523	1
69	532	1
69	567	1
69	568	1
69	583	1
69	604	2
69	609	1
69	635	1
69	638	1
70	70	5
70	71	24
70	72	6
70	73	9
70	74	3
70	75	4
70	76	3
70	77	1
70	78	16
70	79	14
71	70	12
71	71	29
71	72	11
71	73	20
71	74	7
71	75	2
71	76	3
71	77	1
71	78	28
71	79	19
71	80	4
72	70	6
72	71	9
72	72	4
72	73	9
72	74	1
72	75	4
72	76	3
72	77	1
72	78	4
72	79	5
73	70	8
73	71	19
73	72	6
73	73	14
73	74	2
73	75	4
73	76	1
73	77	3
73	78	13
73	79	11
73	80	3
74	70	7
74	71	4
74	72	2
74	73	7
74	74	5
74	78	3
74	79	4
75	70	1
75	71	4
75	72	1
75	73	1
75	75	1
75	78	3
75	79	5
76	70	1
76	71	1
76	72	3
76	73	4
76	74	1
76	75	1
76	78	4
76	80	2
77	70	1
77	71	3
77	72	1
77	73	1
77	78	2
77	79	2
77	80	1
78	70	7
78	71	27
78	72	7
78	73	14
78	74	8
78	75	5
78	76	6
78	77	5
78	78	19
78	79	21
78	80	4
79	70	10
79	71	21
79	72	2
79	73	10
79	74	6
79	75	5
79	76	4
79	77	2
79	78	18
79	79	16
79	80	3
80	70	3
80	71	4
80	73	3
80	74	3
80	75	2
80	76	1
80	77	2
80	78	3
80	79	2
81	25	1
81	63	1
81	231	1
81	377	1
81	632	1
82	8	1
82	14	1
82	31	1
82	38	1
82	63	1
82	81	1
82	87	1
82	145	1
82	156	1
82	309	1
82	323	1
82	326	1
82	330	1
82	352	1
82	373	1
82	391	1
82	449	1
82	466	3
82	467	2
82	578	1
82	594	1
82	617	1
83	8	1
83	14	1
83	52	1
83	59	1
83	83	1
83	86	1
83	136	1
83	148	1
83	202	1
83	205	1
83	307	1
83	376	1
83	381	1
83	386	1
83	425	1
83	549	1
83	552	1
84	13	1
84	26	1
84	31	1
84	39	1
84	64	1
84	73	1
84	84	1
84	85	1
84	87	1
84	91	1
84	117	1
84	120	1
84	133	1
84	148	1
84	149	1
84	170	1
84	225	1
84	232	1
84	233	1
84	270	1
84	277	1
84	330	1
84	382	1
84	386	1
84	450	1
84	452	1
84	453	1
84	454	1
84	504	1
84	528	1
84	535	1
85	13	1
85	14	1
85	32	1
85	71	1
85	73	1
85	75	1
85	83	1
85	86	2
85	87	1
85	88	1
85	90	1
85	142	1
85	144	2
85	148	3
85	149	3
85	193	1
85	199	1
85	226	1
85	233	1
85	234	1
85	248	1
85	317	1
85	321	1
85	323	1
85	332	1
85	347	1
85	353	1
85	360	1
85	381	1
85	396	1
85	450	2
85	452	1
85	454	1
85	467	1
85	468	2
85	469	1
85	479	1
85	481	1
85	499	1
85	502	1
85	549	1
85	551	1
85	552	1
85	555	1
85	560	1
85	570	1
85	605	1
85	621	1
85	630	1
86	12	1
86	13	1
86	14	4
86	41	1
86	64	2
86	77	1
86	78	1
86	84	1
86	86	2
86	87	1
86	88	1
86	89	1
86	90	1
86	123	1
86	126	1
86	147	2
86	148	1
86	174	1
86	178	1
86	201	1
86	221	1
86	322	1
86	328	1
86	329	1
86	398	1
86	453	2
86	454	2
86	467	1
86	468	1
86	502	1
86	515	1
86	521	1
86	528	1
86	534	1
86	559	1
86	580	1
86	602	2
86	603	1
86	604	1
86	623	1
87	13	1
87	69	1
87	78	1
87	79	1
87	87	1
87	88	1
87	89	1
87	90	1
87	100	1
87	118	1
87	134	1
87	149	1
87	228	1
87	234	1
87	269	1
87	317	1
87	338	1
87	390	1
87	452	1
87	453	1
87	481	1
87	513	1
87	553	1
87	574	1
87	604	3
87	605	1
87	613	1
87	619	1
87	623	1
88	15	1
88	47	1
88	62	1
88	68	1
88	71	1
88	72	2
88	73	2
88	79	1
88	82	3
88	84	2
88	85	1
88	86	4
88	88	2
88	90	2
88	91	1
88	92	3
88	106	1
88	107	1
88	115	1
88	124	1
88	148	4
88	184	1
88	200	1
88	202	1
88	232	1
88	234	3
88	283	1
88	301	1
88	318	1
88	328	2
88	329	3
88	330	1
88	338	1
88	361	1
88	382	1
88	386	1
88	396	1
88	401	1
88	405	1
88	414	2
88	453	2
88	480	1
88	481	2
88	501	1
88	502	1
88	504	1
88	507	1
88	511	1
88	533	1
88	549	1
88	550	1
88	551	1
88	557	1
88	561	1
88	562	1
88	580	1
88	616	1
88	633	1
88	634	2
89	14	1
89	21	1
89	31	1
89	64	1
89	70	2
89	72	1
89	80	1
89	82	1
89	84	1
89	87	1
89	88	1
89	90	1
89	91	2
89	92	1
89	100	1
89	101	1
89	126	1
89	144	1
89	145	1
89	148	2
89	149	1
89	157	1
89	178	1
89	184	1
89	190	1
89	191	1
89	203	1
89	204	1
89	252	1
89	263	1
89	282	1
89	301	1
89	336	1
89	345	1
89	363	1
89	384	1
89	393	1
89	395	1
89	396	1
89	411	1
89	419	1
89	436	1
89	453	2
89	454	2
89	470	1
89	474	1
89	479	1
89	503	1
89	516	1
89	519	2
89	522	3
89	523	1
89	529	2
89	549	3
89	551	1
89	554	1
89	557	1
89	563	1
89	570	2
89	576	1
89	585	1
89	610	1
89	613	3
89	618	1
89	635	1
90	13	1
90	15	1
90	24	1
90	28	1
90	38	1
90	39	1
90	48	1
90	64	1
90	67	1
90	68	1
90	69	1
90	73	1
90	74	1
90	78	1
90	79	2
90	82	1
90	83	1
90	85	2
90	86	3
90	87	2
90	88	2
90	89	4
90	90	3
90	91	2
90	92	4
90	104	1
90	122	1
90	136	1
90	145	2
90	146	1
90	148	2
90	149	2
90	151	1
90	188	1
90	199	1
90	232	1
90	234	1
90	254	1
90	278	1
90	280	1
90	321	1
90	326	1
90	328	1
90	332	1
90	338	1
90	352	1
90	375	1
90	381	1
90	387	1
90	394	2
90	405	1
90	414	1
90	419	1
90	427	1
90	436	1
90	453	1
90	454	3
90	467	1
90	474	1
90	478	1
90	481	1
90	504	1
90	506	1
90	507	1
90	513	1
90	515	1
90	518	1
90	519	1
90	521	2
90	522	1
90	523	1
90	525	2
90	530	1
90	549	1
90	553	1
90	555	1
90	562	1
90	570	1
90	582	1
90	605	1
90	616	2
90	624	1
90	630	4
90	632	1
91	13	1
91	14	1
91	17	1
91	22	1
91	27	1
91	30	1
91	31	1
91	33	2
91	38	1
91	63	1
91	66	2
91	72	1
91	73	1
91	82	1
91	84	2
91	85	2
91	88	1
91	89	1
91	91	3
91	92	2
91	115	1
91	146	1
91	149	1
91	233	2
91	234	1
91	248	1
91	261	1
91	274	1
91	280	1
91	322	1
91	329	1
91	351	1
91	352	1
91	381	1
91	382	1
91	384	1
91	453	5
91	470	1
91	472	1
91	474	1
91	481	2
91	503	1
91	509	1
91	515	1
91	521	1
91	523	1
91	530	1
91	551	1
91	558	2
91	604	1
91	605	1
91	640	1
92	14	1
92	22	1
92	39	1
92	71	1
92	82	1
92	83	1
92	84	1
92	85	2
92	87	1
92	89	2
92	90	4
92	92	3
92	93	2
92	111	1
92	130	1
92	144	1
92	145	1
92	148	3
92	166	1
92	196	1
92	226	1
92	240	1
92	254	1
92	262	1
92	267	1
92	318	1
92	324	1
92	329	1
92	330	3
92	339	1
92	344	1
92	347	1
92	349	1
92	350	1
92	353	1
92	368	1
92	375	1
92	384	1
92	389	1
92	390	2
92	393	2
92	397	1
92	400	1
92	402	1
92	414	1
92	427	1
92	432	1
92	436	1
92	453	1
92	454	2
92	473	1
92	474	2
92	476	1
92	481	1
92	500	1
92	510	1
92	514	1
92	515	2
92	519	1
92	521	2
92	525	1
92	527	1
92	549	2
92	552	1
92	561	1
92	566	1
92	568	1
92	570	1
92	573	1
92	580	1
92	582	2
92	584	1
92	621	1
92	638	1
93	93	1
93	94	2
93	97	1
93	98	2
93	101	1
93	103	1
93	104	1
93	105	1
93	106	1
93	107	1
93	111	1
93	114	5
93	116	1
93	117	1
93	118	1
93	121	1
93	122	2
93	124	2
93	126	3
93	128	1
94	93	1
94	94	1
94	96	1
94	98	3
94	99	2
94	105	1
94	107	2
94	108	1
94	111	2
94	114	1
94	115	1
94	118	1
94	119	1
94	120	1
94	122	1
94	124	4
94	132	1
94	134	5
[truncated: 20,462 more rows]
